# Supplementary material for: Genetic analysis of stay green related traits in maize with major gene plus polygenes mixed model
Source: PLoS One. 2024 Oct 3;19(10):e0303602. doi: 10.1371/journal.pone.0303602 (PMC11449368; doi:10.1371/journal.pone.0303602)
Supplement: S1 Table — (XLSX) [file pone.0303602.s001.xlsx]

## Sheet: Sheet1
	Model
	1MG-AD	1MG-A	1MG-EAD	1MG-NCD	2MG-ADI	2MG-AD	2MG-A	2MG-EA	2MG-CD	2MG-EAD	PG-ADI	PG-AD	MX1-AD-ADI	MX1-AD-AD	MX1-A-AD	MX1-EAD-AD	MX1-NCD-AD	MX2-ADI-ADI	MX2-ADI-AD	MX2-AD-AD	MX2-A-AD	MX2-EA-AD	MX2-CD-AD	MX2-EAD-AD
TME1F2VSG	1668.66	1744.9	1672.26	1668.67	1685.2	1671.72	1682.92	1668.57	1672.73	1661.61	1686.61	1687.6	1680.62	1681.58	1679.36	1688.54	1687.82	1683.62	1665.81	1656.62	1655.52	1659.27	1674.66	1672.66
TME2F2VSG	2585.78	2583.78	2776.03	2550.49	2428.45	2441.47	2404.24	2422.36	2410.64	2415.91	2412.74	2481.76	2397.01	2462.77	2428.51	2458.11	2473.89	2382.67	2375.58	2416.98	2376.02	2396.43	2452.08	2448.47
TXE1F2VSG	1630.88	1638.61	1632.27	1635.89	1655.68	1648.83	1630.64	1642.51	1668.43	1624.98	1652.78	1678.44	1639.36	1645.9	1655.45	1643.91	1678.76	1641.8	1624.13	1630.19	1629.38	1630.82	1634.82	1640.33
TXE2F2VSG	3501.12	3499.12	3806.2	3473.55	3197.35	3251.45	3196.86	3275.74	3287.2	3248.4	3341.67	3424.86	3273.23	3306.31	3371.88	3304.31	3372.29	3173.17	3163.94	3296.59	3355.72	3261.83	3298.27	3292.06
TME1F2GLNM	907.679	905.679	1003.74	867.747	799.532	842.76	787.232	788.809	833.164	807.949	807.63	940.591	789.796	842.696	846.813	842.123	849.203	790.335	783.86	838.696	840.811	840.839	836.443	834.456
TME2F2GLNM	1374.18	1372.18	1575.63	1338.44	1189.76	1293.63	1227.1	1232.66	951.048	1169.69	1186.06	1345.57	1190.04	1204.03	1211.63	1293.79	1303.57	1160.27	1155.19	1176.44	1158.18	1190.82	1287.77	1291.86
TXE1F2GLNM	952.123	950.123	1067.7	920.519	853.149	870.621	846.16	850.006	856.241	868.371	854.483	910.048	846.198	870.672	872.932	868.96	883.122	848.449	842.082	862.143	867.191	865.832	863.004	868.92
TXE2F2GLNM	1625.88	1644.68	1624.87	1637.78	1594.81	1657.84	1650.42	1631.75	1644.09	1592.71	1679.23	1851.78	1631.99	1656.29	1699.04	1654.29	1699.08	1582.85	1587.62	1652.29	1692.82	1690.8	1648.29	1655.33
TME1F2SPADA	1054.75	1061.42	1060.05	1056.35	1138.65	1160.3	1048.03	1045.61	1102.21	1046.85	1066.66	1181.99	1069.29	1075.12	1115.61	1181.34	1073.12	1060.26	1053.65	1062.77	1054.89	1056.96	1071.29	1069.29
TME2F2SPADA	1700.24	1698.35	1701.21	1709.04	1733.14	1762.29	1693.51	1701.8	1744.42	1697.22	1722.68	1725.86	1718.59	1714.73	1727.11	1712.73	1727.2	1715	1709.02	1703.55	1721.06	1719.06	1706.73	1705.77
TXE1F2SPADA	1188.81	1192.97	1187.83	1188.64	1202.52	1263.63	1181.73	1189.01	1259.63	1180.62	1199.38	1313.83	1199.55	1263.73	1261.83	1267.41	1266.41	1189.17	1179.27	1199.56	1255.83	1256.4	1261.4	1259.4
TXE2F2SPADA	2394.57	2524.1	2393.54	2394.83	2457.61	2462.1	2403.13	2387.57	2437.34	2382.23	2404.32	2595.12	2404.5	2462.79	2464.42	2460.78	2464.63	2398.05	2402.95	2457.78	2458.29	2456.03	2453.99	2451.99
TME1F2SPADM	1293.82	1295.99	1305.01	1326.54	1361.01	1420.17	1282.69	1302.14	1336.13	1280.83	1345.87	1555.16	1337.1	1402.03	1405.21	1405.21	1400.03	1283.89	1280.07	1398.03	1399.21	1397.21	1355.48	1353.48
TME2F2SPADM	1916.89	1958.35	1951.74	1934.99	2002.81	2039.1	1941.16	1936.77	1978.32	1962.54	2050.25	2346.41	1947.1	2022.04	2093.53	2093.53	2020.04	1923.03	1915.85	2018.04	2087.53	2085.53	1992.51	1990.51
TXE1F2SPADM	1284.27	1293.47	1297.04	1303.79	1310.46	1417.45	1292.13	1329.86	1352.84	1335.74	1360.92	1545.18	1310.96	1409.78	1416.97	1416.97	1407.78	1285.03	1282.54	1405.78	1410.97	1408.97	1410.97	1408.97
TXE2F2SPADM	2563.34	2599.06	2594.49	2581.83	2952.35	2950.36	2637.95	2848.95	2673.77	2763.56	2893.34	3496.18	2704.54	2937.07	2991.07	2991.07	2935.07	2578.31	2572.12	2933.07	2985.07	2983.07	2871.8	2869.8
TME1F2GLAD	3084.83	3082.85	3085.68	3084.86	3095.6	3100.26	3078.64	3075.17	3103.49	3085.94	3096.03	3137.49	3092.3	3102.7	3103.75	3108.04	3114.97	3088.98	3084.06	3094.55	3097.58	3087.37	3101.34	3099.35
TME2F2GLAD	4325.39	4324.77	4325.75	4330.62	4342.81	4344.68	4325.41	4323.83	4340.47	4332.28	4352.59	4350.62	4337.1	4335.37	4351.26	4352.6	4333.36	4337.82	4332.39	4323.81	4344.92	4340.51	4346.61	4344.61
TXE1F2GLAD	2616.79	2614.79	2789.55	2602.72	2564.33	2581.78	2549.84	2549.01	2567.59	2552.39	2553.56	2611.22	2555.8	2573.7	2577.19	2577.19	2571.7	2554.79	2548.87	2567.77	2571.07	2569.05	2571.07	2569.33
TXE2F2GLAD	6334.78	6332.78	6593.98	6273.08	6138.74	6161.62	6129.94	6146.19	6153.14	6135.32	6159.45	6253.32	6145.23	6154.6	6151.64	6169.02	6177.6	6133.19	6126.49	6140.93	6145.52	6158.13	6156.03	6154.02
TME1F2GYP	1056.31	1060.65	1054.76	1058.95	1161.86	1169.18	3701.93	1054.14	1138.33	1054.55	1076.29	1294.19	1078.87	1078.29	1164.44	1164.44	1164.44	1078.71	1072.89	1069.99	1158.44	1156.44	1072.95	1070.96
TME2F2GYP	2186.86	2185.9	2194.57	2210.1	2236.05	2292.96	2180.35	2218.07	2264.6	2191.11	2226.03	2447.61	2218.77	2284.32	2289.52	2289.52	2282.32	2201.18	2187.5	2280.37	2283.52	2281.52	2283.52	2281.52
TXE1F2GYP	1568.13	1566.88	1568.36	1579.99	1627.4	1630.91	1565.82	1577.99	1598.74	1575.28	1602.35	1658.81	1597.95	1639.23	1614.5	1646.53	1637.27	1584.58	1578.35	1618.86	1608.35	1624.5	1640.53	1638.53
TXE2F2GYP	3414.09	3414.96	3412.66	3446.15	3493.25	3530.77	3415.51	3456.39	3497.64	3418.71	3466.74	3728.64	3440.5	3512.59	3523.03	3536.28	3535.11	3429.19	3405	3508.59	3517.03	3526.91	3530.28	3528.28
