# Supplementary material for: Genetic analysis of stay green related traits in maize with major gene plus polygenes mixed model
Source: PLoS One. 2024 Oct 3;19(10):e0303602. doi: 10.1371/journal.pone.0303602 (PMC11449368; doi:10.1371/journal.pone.0303602)
Supplement: S2 Table — (XLSX) [file pone.0303602.s002.xlsx]

## Sheet: Sheet1
	TMF2E1VSG	TMF2E1GLNM	TMF2E1SPADS	TMF2E1SPADM	TMF2E1GLAD	TMF2E1GYP
TMF2E1VSG	1	0.944**	-0.031	0.394**	0.541**	-0.034
TMF2E1GLNM	0.944**	1	-0.054	0.328**	0.536**	-0.046
TMF2E1SPADS	-0.031	-0.054	1	0.539**	0.147*	0.152
TMF2E1SPADM	0.394**	0.328**	0.539**	1	0.287**	0.208*
TMF2E1GLAD	0.541**	0.536**	0.147*	0.287**	1	0.245**
TMF2E1GYP	-0.034	-0.046	0.152	0.208*	0.245**	1
	TMF2E2VSG	TMF2E2GLNM	TMF2E2SPADS	TMF2E2SPADM	TMF2E2GLAD	TMF2E2GYP
TMF2E2VSG	1	0.950**	0.097	0.339**	0.429**	0.367**
TMF2E2GLNM	0.950**	1	0.074	0.335**	0.537**	0.458**
TMF2E2SPADS	0.097	0.074	1	0.03	0.283**	0.234**
TMF2E2SPADM	0.339**	0.335**	0.03	1	0.264**	0.185**
TMF2E2GLAD	0.429**	0.537**	0.283**	0.264**	1	0.526**
TMF2E2GYP	0.367**	0.458**	0.234**	0.185**	0.526**	1
	TXF2E1VSG	TXF2E1GLNM	TXF2E1SPADS	TXF2E1SPADM	TXF2E1GLAD	TXF2E1GYP
TXF2E1VSG	1	0.957**	0.741**	0.177*	-0.067	0.609**
TXF2E1GLNM	0.957**	1	0.705**	0.167*	-0.003	0.598**
TXF2E1SPADS	0.741**	0.705**	1	0.06	-0.028	0.440**
TXF2E1SPADM	0.177*	0.167*	0.06	1	-0.123	0.055
TXF2E1GLAD	-0.067	-0.003	-0.028	-0.123	1	-0.003
TXF2E1GYP	0.609**	0.598**	0.440**	0.055	-0.003	1
	TXF2E2VSG	TXF2E2GLNM	TXF2E2SPADS	TXF2E2SPADM	TXF2E2GLAD	TXF2E2GYP
TXF2E2VSG	1	0.967**	0.328**	-0.085	0.542**	0.299**
TXF2E2GLNM	0.967**	1	0.367**	-0.065	0.660**	0.328**
TXF2E2SPADS	0.328**	0.367**	1	0.089	0.290**	0.135*
TXF2E2SPADM	-0.085	-0.065	0.089	1	0.064	0.124*
TXF2E2GLAD	0.542**	0.660**	0.290**	0.064	1	0.346**
TXF2E2GYP	0.299**	0.328**	0.135*	0.124*	0.346**	1
